# Supplementary material for: The Influence of Process Conditions and Reinforcement Characteristics on the Densification and Mechanical Properties of Powder Metallurgy SiCp/Al Composites
Source: Materials (Basel). 2025 Nov 6;18(21):5060. doi: 10.3390/ma18215060 (PMC12609148; doi:10.3390/ma18215060)
Supplement: Supplementary file 1 [file materials-18-05060-s001.zip]

Archive with 1 entries (1 files):
- materials-3932787-supplementary.pdf
